# Supplementary material for: Photosynthetic responses of hydroponically grown basil (Ocimum basilicum L.) to drought and high-EC stress
Source: PeerJ. 2026 Feb 10;14:e20728. doi: 10.7717/peerj.20728 (PMC12903902; doi:10.7717/peerj.20728)
Supplement: Supplemental Information 1 [file peerj-14-20728-s001.xlsx]

## Sheet: Arkusz1
Age	Treatment	F.W. g	% D.W.	SPAD
Juvenile plants	Control	60.57	5.34521	27.8
Juvenile plants	Control	61.86	5.57103	27.2
Juvenile plants	Control	67.79	5.26316	26.4
Juvenile plants	Drought	62.14	5.40541	24
Juvenile plants	Drought	60.36	6.28141	26.6
Juvenile plants	Drought	57.26	6.19718	25.1
Juvenile plants	EC	40.8	6.75105	26.5
Juvenile plants	EC	40.88	7.03364	26.7
Juvenile plants	EC	43.33	7.11207	26.1
Mature plants	Control	146.85	7.71605	25.1
Mature plants	Control	131.83	6.77507	24.2
Mature plants	Control	122.26	7.2	25.2
Mature plants	Drought	163.67	6.40732	27.4
Mature plants	Drought	175.09	6.58228	26.9
Mature plants	Drought	142.41	5.92784	29.5
Mature plants	EC	166.13	6.53753	32.5
Mature plants	EC	144.79	6.81199	33.8
Mature plants	EC	139.06	6.80851	30.5

## Sheet: Arkusz2
Age	Treatment	Fo	Fm	Fv	Fo/Fm	Fv/Fm	Fv/Fo	Vj	Vi	Sm	N	ABS/RC	DIo/RC	TRo/RC	ETo/RC	REo/RC	phi(Po)	psi(Eo)	phi(Eo)	delta(Ro)	phi(Ro)	PI abs	PI total	DF abs	DF Total
Juvenile plants	Control	5065	34161	28096	0.1775	0.822	4.632	0.4017	0.7792	20.7571	29.3325	1.7182	0.305	1.4131	0.8454	0.312	0.8225	0.5983	0.4921	0.3691	0.1816	4.015	2.3489	0.6037	0.3709
Juvenile plants	Control	5599	32313	26714	0.1733	0.827	4.771	0.4756	0.7777	19.8346	31.9935	1.9511	0.3381	1.613	0.8459	0.359	0.8267	0.5244	0.4335	0.4239	0.1838	3.696	2.9838	0.4308	0.2975
Juvenile plants	Control	5168	31664	26496	0.1632	0.837	5.127	0.4087	0.7966	19.4745	26.3677	1.618	0.2641	1.354	0.8005	0.275	0.8368	0.5913	0.4948	0.344	0.1702	4.584	2.4035	0.6612	0.3808
Juvenile plants	Control	4911	23709	28798	0.2071	0.793	3.828	0.5559	0.805	17.3231	23.3019	1.6966	0.3514	1.3451	0.5974	0.262	0.7929	0.4441	0.3521	0.439	0.1546	4.802	2.4106	0.2558	0.1494
Juvenile plants	Control	4008	32879	28871	0.1752	0.825	4.708	0.4382	0.7476	21.414	28.4053	1.6082	0.2817	1.3265	0.7452	0.335	0.8248	0.5618	0.4634	0.4493	0.2082	3.753	3.0618	0.5744	0.486
Juvenile plants	Control	5532	29897	24365	0.185	0.815	4.404	0.4392	0.7308	20.9864	29.0252	1.6971	0.314	1.383	0.7756	0.372	0.815	0.5608	0.457	0.48	0.2194	3.314	3.0592	0.5203	0.4856
Juvenile plants	Control	5009	34884	28875	0.1723	0.828	4.805	0.4258	0.7852	27.0373	42.4011	1.8946	0.3264	1.5682	0.9005	0.337	0.8277	0.5742	0.4753	0.374	0.1778	3.421	2.0435	0.5341	0.3104
Juvenile plants	Control	5390	31796	26406	0.1695	0.83	4.899	0.4184	0.7819	21.3104	31.0359	1.7536	0.2973	1.4564	0.847	0.318	0.8305	0.5816	0.483	0.3749	0.1811	3.883	2.3293	0.5892	0.3672
Juvenile plants	Control	5603	32310	26707	0.1734	0.827	4.767	0.3927	0.7974	20.6517	28.4242	1.6651	0.2888	1.3764	0.8358	0.279	0.8266	0.6073	0.5019	0.3336	0.1675	4.426	2.2161	0.646	0.3456
Juvenile plants	Control	5780	34653	28873	0.1668	0.833	4.995	0.4406	0.7469	20.0912	28.7792	1.7192	0.2868	1.4324	0.8013	0.363	0.8332	0.5594	0.4661	0.4525	0.2109	3.689	3.0485	0.5669	0.4841
Juvenile plants	Control	5364	32249	26885	0.1663	0.834	5.012	0.4395	0.7594	22.2303	31.7199	1.7116	0.2847	1.4269	0.7998	0.343	0.8337	0.5605	0.4673	0.4292	0.2006	3.735	2.8084	0.5722	0.4485
Juvenile plants	Control	3884	31684	27800	0.1226	0.877	7.158	0.3441	0.8083	19.0792	28.4583	1.7	0.2084	1.4916	0.9783	0.286	0.8774	0.6559	0.5755	0.2922	0.1682	4.024	3.3129	0.9044	0.5202
Juvenile plants	Drought	5895	31710	25815	0.1859	0.814	4.379	0.3648	0.7775	26.0806	38.8523	1.8299	0.3402	1.4897	0.9462	0.331	0.8141	0.6352	0.5171	0.3503	0.1811	3.166	2.2465	0.6198	0.3515
Juvenile plants	Drought	5391	31853	26462	0.1692	0.831	4.909	0.4707	0.7798	23.6522	33.9327	1.7269	0.2923	1.4346	0.7593	0.316	0.8308	0.5293	0.4397	0.416	0.1829	3.196	2.277	0.5046	0.3574
Juvenile plants	Drought	4933	28798	23865	0.1713	0.829	4.838	0.4682	0.7588	23.4463	32.3767	1.6663	0.2854	1.3809	0.7343	0.333	0.8287	0.5318	0.4407	0.4535	0.1999	3.297	2.7369	0.5182	0.4373
Juvenile plants	Drought	5623	33449	27826	0.1681	0.832	4.949	0.4751	0.8097	19.3893	31.7484	1.9683	0.3309	1.6374	0.8595	0.312	0.8319	0.5249	0.4367	0.3625	0.1583	2.778	1.5796	0.4437	0.1986
Juvenile plants	Drought	5142	29140	23998	0.1765	0.824	4.667	0.5103	0.8191	19.3204	32.7712	2.0596	0.3634	1.6962	0.8307	0.307	0.8235	0.4897	0.4033	0.3694	0.149	2.175	1.2742	0.3374	0.1053
Juvenile plants	Drought	5295	30833	25538	0.1717	0.828	4.823	0.4794	0.8186	20.6314	33.8071	1.9784	0.3397	1.6386	0.853	0.297	0.8283	0.5206	0.4312	0.3485	0.1503	2.647	1.4159	0.4227	0.151
Juvenile plants	Drought	4547	27709	23162	0.1641	0.836	5.094	0.4958	0.7751	21.3226	31.6015	1.773	0.2909	1.4821	0.7472	0.333	0.8359	0.5042	0.4215	0.446	0.188	2.922	2.3517	0.4656	0.3714
Juvenile plants	Drought	5632	35281	25649	0.1596	0.84	5.264	0.4958	0.7932	21.1872	32.7491	1.8393	0.2936	1.5457	0.7793	0.32	0.8404	0.5042	0.4237	0.4101	0.1737	2.91	2.0231	0.4639	0.306
Juvenile plants	Drought	4664	26393	21729	0.1767	0.823	4.659	0.5342	0.8166	17.2761	29.7559	2.0921	0.3697	1.7224	0.8023	0.316	0.8233	0.4658	0.3835	0.3937	0.151	1.942	1.261	0.2882	0.1007
Juvenile plants	Drought	5223	30982	25759	0.1686	0.831	4.932	0.4753	0.7673	21.934	28.5729	1.5668	0.2641	1.3027	0.6835	0.303	0.8314	0.5247	0.4362	0.4434	0.1934	3.474	2.7682	0.5409	0.4422
Juvenile plants	Drought	5085	29222	24137	0.174	0.826	4.747	0.4667	0.7914	21.1907	33.562	1.9175	0.3337	1.5838	0.8447	0.33	0.826	0.5333	0.4405	0.3911	0.1723	2.829	1.8174	0.4517	0.2594
Juvenile plants	Drought	5107	31233	26126	0.1635	0.836	5.116	0.4542	0.7504	26.4996	33.5432	1.5132	0.2474	1.2658	0.6909	0.316	0.8365	0.5458	0.4566	0.4572	0.2088	3.063	2.4223	0.6088	0.5343
Juvenile plants	EC	5600	27841	23241	0.1652	0.835	5.052	0.4659	0.7737	24.9053	35.5856	1.7116	0.2828	1.4288	0.7632	0.323	0.8348	0.5341	0.4459	0.4237	0.1889	3.384	2.4884	0.5295	0.3959
Juvenile plants	EC	5461	32673	27212	0.1671	0.833	4.983	0.4546	0.7817	23.0515	30.9751	1.6134	0.2697	1.3437	0.7329	0.293	0.8329	0.5454	0.4542	0.4003	0.1818	3.705	2.4733	0.5688	0.3933
Juvenile plants	EC	5548	35138	29590	0.1579	0.842	5.333	0.4412	0.8036	22.224	31.6383	1.6905	0.2669	1.4236	0.7955	0.28	0.8421	0.5588	0.4705	0.3515	0.1654	3.995	2.1657	0.6016	0.3356
Juvenile plants	EC	5231	31256	26025	0.1674	0.833	4.975	0.4381	0.7476	124.237	163.492	1.5805	0.2645	1.316	0.7395	0.332	0.8326	0.5619	0.4679	0.4492	0.2102	3.038	3.2929	0.6061	0.5176
Juvenile plants	EC	5668	34026	28358	0.1666	0.833	5.003	0.4733	0.7964	22.1472	30.6825	1.6623	0.2769	1.3854	0.7297	0.282	0.8334	0.5267	0.439	0.3866	0.1697	3.35	2.1114	0.525	0.3246
Juvenile plants	EC	5311	31522	26411	0.1621	0.838	5.167	0.4361	0.7709	25.4622	31.4427	1.4738	0.239	1.2349	0.6963	0.283	0.8379	0.5639	0.4725	0.4063	0.192	3.533	2.1025	0.6564	0.4917
Juvenile plants	EC	5343	32795	27452	0.1629	0.837	5.138	0.4752	0.7895	23.6045	32.1989	1.6296	0.2655	1.3641	0.7159	0.287	0.8371	0.5248	0.4393	0.401	0.1762	3.483	2.3317	0.5419	0.3677
Juvenile plants	EC	5332	31678	26346	0.1683	0.832	4.941	0.4753	0.7768	23.6496	32.8661	1.671	0.2813	1.3897	0.7291	0.31	0.8317	0.5247	0.4364	0.4255	0.1856	3.264	2.417	0.5138	0.3833
Juvenile plants	EC	5151	30419	25268	0.1693	0.831	4.905	0.4512	0.7901	22.6609	30.5723	1.6241	0.275	1.3491	0.7404	0.283	0.8307	0.5488	0.4559	0.3825	0.1744	3.674	2.2756	0.5652	0.3571
Juvenile plants	EC	5569	33437	27868	0.1666	0.833	5.004	0.4632	0.8099	21.1359	31.5205	1.7893	0.298	1.4913	0.8006	0.284	0.8334	0.5368	0.4474	0.3542	0.1585	3.241	1.7778	0.5107	0.2499
Juvenile plants	EC	5357	31919	26562	0.1678	0.832	4.958	0.4678	0.8093	23.4025	32.0132	1.6438	0.2759	1.3679	0.7281	0.261	0.8322	0.5322	0.4429	0.3583	0.1587	3.432	1.9161	0.5355	0.2824
Juvenile plants	EC	5310	31510	26200	0.1685	0.831	4.934	0.4355	0.7803	22.9927	30.3371	1.5868	0.2674	1.3194	0.7449	0.29	0.8315	0.5645	0.4694	0.3892	0.1827	3.031	2.5689	0.6054	0.4097
Mature plants	Control	5615	33646	28031	0.1669	0.833	4.992	0.4448	0.7574	22.4438	30.3763	1.6246	0.2711	1.3534	0.7515	0.328	0.8331	0.5552	0.4626	0.4369	0.2021	3.836	2.9766	0.5839	0.4737
Mature plants	Control	5331	27985	22654	0.1905	0.81	4.249	0.49	0.7347	20.2528	32.6112	1.9891	0.3789	1.6102	0.8212	0.427	0.8095	0.51	0.4129	0.5201	0.2147	2.224	2.4098	0.3471	0.382
Mature plants	Control	5687	31070	25383	0.183	0.817	4.463	0.5068	0.739	17.6439	28.9882	2.0111	0.3681	1.643	0.8102	0.429	0.817	0.4932	0.4029	0.5293	0.2133	2.16	2.4286	0.3344	0.3853
Mature plants	Control	5498	30057	24559	0.1829	0.817	4.467	0.5221	0.7479	17.969	30.3548	2.0675	0.3782	1.6893	0.8073	0.426	0.8171	0.4779	0.3905	0.5275	0.206	1.978	2.2078	0.2962	0.344
Mature plants	Control	4871	26485	21614	0.1839	0.816	4.437	0.5324	0.7342	19.3117	30.8576	1.958	0.3601	1.5979	0.7472	0.425	0.8161	0.4676	0.3816	0.5683	0.2169	1.991	2.6206	0.299	0.4184
Mature plants	Control	5508	30648	25140	0.1797	0.82	4.564	0.523	0.7336	21.052	29.5519	1.7113	0.3076	1.4038	0.6696	0.374	0.8203	0.477	0.3913	0.5585	0.2185	2.433	3.0767	0.3861	0.4881
Mature plants	Control	5548	30903	25355	0.1795	0.82	4.57	0.4729	0.7398	19.4194	27.4451	1.7225	0.3092	1.4133	0.7449	0.368	0.8205	0.5271	0.4324	0.4937	0.2135	2.957	2.8835	0.4708	0.4599
Mature plants	Control	5385	29332	23947	0.1836	0.816	4.447	0.5432	0.7477	18.1601	29.3966	1.9828	0.364	1.6187	0.7394	0.408	0.8164	0.4568	0.3729	0.5522	0.206	1.886	2.3262	0.2756	0.3667
Mature plants	Control	5477	28655	23178	0.1911	0.809	4.232	0.5402	0.7667	17.6953	30.856	2.1558	0.412	1.7437	0.8018	0.407	0.8089	0.4598	0.3719	0.5074	0.1887	1.671	1.7208	0.2229	0.2357
Mature plants	Control	5143	26929	21786	0.191	0.809	4.236	0.5527	0.7575	18.3379	28.2203	1.9022	0.3633	1.5389	0.6884	0.373	0.809	0.4473	0.3619	0.5421	0.1962	1.802	2.1339	0.2558	0.3292
Mature plants	Control	5542	32188	26646	0.1722	0.828	4.808	0.5077	0.7412	19.5676	28.9194	1.7853	0.3074	1.4779	0.7276	0.382	0.8278	0.4923	0.4075	0.5256	0.2142	2.611	2.8935	0.4169	0.4614
Mature plants	Control	5000	27171	22171	0.184	0.816	4.434	0.5136	0.7409	24.1084	36.1263	1.8364	0.3379	1.4985	0.7289	0.388	0.816	0.4864	0.3969	0.5326	0.2114	2.287	2.6061	0.3592	0.416
Mature plants	Drought	5591	35359	29768	0.1581	0.842	5.324	0.4559	0.7962	23.0901	30.1209	1.5495	0.245	1.3045	0.7098	0.266	0.8419	0.5441	0.4581	0.3746	0.1716	4.101	2.4561	0.6129	0.3903
Mature plants	Drought	5498	32002	26504	0.1718	0.828	4.821	0.5425	0.7798	20.05	29.7817	1.7935	0.3081	1.4854	0.6796	0.327	0.8282	0.4575	0.3789	0.4812	0.1823	2.267	2.1025	0.3554	0.3227
Mature plants	Drought	5564	35386	29822	0.1572	0.843	5.36	0.4455	0.7584	25.8522	30.9557	1.4208	0.2234	1.1974	0.6639	0.289	0.8428	0.5545	0.4673	0.4357	0.2036	4.694	3.6253	0.6716	0.5593
Mature plants	Drought	5606	35598	29992	0.1575	0.843	5.35	0.4367	0.7523	24.2767	32.2602	1.5772	0.2484	1.3289	0.7485	0.329	0.8425	0.5633	0.4745	0.4398	0.2087	4.374	3.4347	0.6409	0.5359
Mature plants	Drought	5489	34012	28523	0.1614	0.839	5.196	0.4444	0.7626	23.3566	30.2959	1.5467	0.2496	1.2971	0.7206	0.308	0.8386	0.5556	0.4659	0.4272	0.199	4.199	3.1325	0.6232	0.4959
Mature plants	Drought	5502	36249	30747	0.1518	0.848	5.588	0.4666	0.8335	18.0059	27.9411	1.8295	0.2777	1.5518	0.8277	0.258	0.8482	0.5334	0.4524	0.3122	0.1412	3.492	1.5849	0.543	0.2
Mature plants	Drought	5835	30982	26147	0.1561	0.844	5.408	0.4875	0.8624	17.1535	26.6288	1.8394	0.2871	1.5524	0.7956	0.214	0.8439	0.5125	0.4325	0.2684	0.1161	3.091	1.1341	0.4901	0.0546
Mature plants	Drought	5776	26986	22210	0.157	0.823	4.65	0.4884	0.8183	21.4723	30.1261	1.7047	0.3017	1.403	0.7177	0.255	0.823	0.5116	0.421	0.3551	0.1495	2.857	1.5734	0.4559	0.1969
Mature plants	Drought	5859	35544	29685	0.1648	0.835	5.067	0.4259	0.8224	23.1344	28.7976	1.4905	0.2457	1.2448	0.7147	0.221	0.8352	0.5741	0.4795	0.3093	0.1483	4.583	2.0519	0.6611	0.3122
Mature plants	Drought	6041	39086	33045	0.1546	0.845	5.47	0.4253	0.8036	23.1611	32.0757	1.6381	0.2532	1.3849	0.7959	0.272	0.8454	0.5747	0.4859	0.3417	0.166	4.512	2.3421	0.6544	0.3696
Mature plants	Drought	5825	36464	30639	0.1597	0.84	5.26	0.4262	0.7596	23.8189	30.2578	1.5118	0.2415	1.2703	0.729	0.305	0.8403	0.5738	0.4822	0.419	0.202	4.685	3.3779	0.6707	0.5286
Mature plants	Drought	5542	36288	30746	0.1527	0.847	5.548	0.4196	0.8252	21.4956	26.0336	1.4294	0.2183	1.2111	0.703	0.212	0.8473	0.5804	0.4918	0.3012	0.1481	5.369	2.3142	0.7299	0.3644
Mature plants	EC	5883	31061	26178	0.1572	0.843	5.361	0.4293	0.7732	23.965	28.7933	1.4256	0.2241	1.2015	0.6856	0.272	0.8428	0.5707	0.481	0.3974	0.1911	4.999	3.2967	0.6989	0.5181
Mature plants	EC	5701	35810	30109	0.1592	0.841	5.281	0.4341	0.7813	24.4703	29.0551	1.4122	0.2248	1.1874	0.6719	0.26	0.8408	0.5659	0.4758	0.3865	0.1839	4.875	3.071	0.688	0.4873
Mature plants	EC	5387	35642	30255	0.1511	0.849	5.616	0.4023	0.741	27.0218	30.3375	1.3226	0.1999	1.1227	0.671	0.291	0.8489	0.5977	0.5073	0.4334	0.2199	6.308	4.824	0.7999	0.6834
Mature plants	EC	5657	36598	30941	0.1546	0.845	5.47	0.4085	0.7463	26.8825	32.7879	1.4427	0.223	1.2197	0.7214	0.309	0.8454	0.5915	0.5001	0.429	0.2145	5.489	4.124	0.7395	0.6153
Mature plants	EC	6137	36696	30559	0.1672	0.833	4.979	0.4374	0.7729	24.604	32.4851	1.5855	0.2652	1.3203	0.7427	0.3	0.8328	0.5626	0.4685	0.4038	0.1891	4.039	2.735	0.6063	0.437
Mature plants	EC	5967	36547	30580	0.1633	0.837	5.125	0.3811	0.7743	24.8313	32.9167	1.5843	0.2587	1.3256	0.8204	0.299	0.8367	0.6189	0.5178	0.3646	0.1888	5.253	3.0147	0.7204	0.4792
Mature plants	EC	5474	32856	27382	0.1666	0.833	5.002	0.4404	0.7906	23.7265	29.6811	1.5011	0.2501	1.251	0.7	0.262	0.8334	0.5596	0.4663	0.3742	0.1745	4.234	2.5313	0.6267	0.4033
Mature plants	EC	5232	32969	27737	0.1587	0.841	5.301	0.433	0.7648	25.1623	30.0395	1.419	0.2252	1.1938	0.6769	0.281	0.8413	0.567	0.4771	0.4148	0.1979	4.893	3.4682	0.6896	0.5401
Mature plants	EC	5519	35138	29619	0.1571	0.843	5.367	0.3928	0.7396	27.7429	31.5674	1.3499	0.212	1.1379	0.691	0.296	0.8429	0.6072	0.5119	0.4288	0.2195	6.147	4.6141	0.7887	0.6641
Mature plants	EC	5562	35387	29825	0.1572	0.843	5.362	0.4407	0.7595	24.3704	31.9734	1.5566	0.2447	1.312	0.7338	0.316	0.8428	0.5593	0.4714	0.43	0.2027	4.372	3.299	0.6407	0.5184
Mature plants	EC	5678	34293	28615	0.1656	0.834	5.04	0.3985	0.7459	27.7754	30.7885	1.3284	0.22	1.1085	0.6668	0.282	0.8344	0.6015	0.5019	0.4224	0.212	5.726	4.1883	0.7579	0.622
Mature plants	EC	5510	35656	30146	0.1545	0.845	5.471	0.4482	0.7928	23.6151	35.3265	1.7694	0.2734	1.4959	0.8255	0.31	0.8455	0.5518	0.4666	0.3755	0.1752	3.808	2.289	0.5807	0.3596

## Sheet: Arkusz3
Age	Treatment	Fo	Fm	Fv	Fv/Fm	Fp	Fm'	Ft	Fo'	Yield	qP	qN	NPQ	Rfd
Juvenile plants	Control	1550.83	8520.8	6969.98	0.817996	8323.78	7297.94	2820.94	1334.49	0.613461	0.75074	0.175447	0.167562	2.02055
Juvenile plants	Control	1445.32	7659.26	6213.94	0.811298	7411.62	6714.2	2682.09	1222.14	0.600535	0.734171	0.152087	0.140755	1.85571
Juvenile plants	Control	1409.32	8240.64	6831.32	0.828979	8024.96	7294.56	2750.16	1272.79	0.622985	0.754662	0.138492	0.129697	1.99642
Juvenile plants	Control	1367.8	8157.27	6789.47	0.832321	7859.73	7120.04	2638.64	1261.44	0.629407	0.764927	0.15277	0.145678	2.09147
Juvenile plants	Drought	1390.17	7410.73	6020.57	0.812413	7335.87	6476.41	2751.76	1247.23	0.57511	0.712282	0.155188	0.144265	1.69309
Juvenile plants	Drought	1432.82	7803.01	6370.18	0.816375	7569.34	6759.47	2801.4	1283.02	0.585559	0.722744	0.163816	0.154382	1.7854
Juvenile plants	Drought	1346.3	7703.97	6357.67	0.825246	7532.44	6671.27	2872.24	1283.02	0.569461	0.705058	0.162434	0.154798	1.68222
Juvenile plants	Drought	1421.37	7881.76	6460.39	0.819663	7700.85	6868.79	2920.95	1315.3	0.57475	0.710876	0.156797	0.147474	1.69835
Juvenile plants	EC	1529.74	7983.2	6453.47	0.808381	7712.61	6907.38	2623.65	1310.76	0.620167	0.765414	0.166704	0.155749	2.04278
Juvenile plants	EC	1529.74	7983.2	6453.47	0.808381	7712.61	6907.38	2623.65	1310.76	0.620167	0.765414	0.166704	0.155749	2.04278
Juvenile plants	EC	1300.9	6874.35	5573.45	0.81076	6529.63	5401	2232.97	1310.76	0.586564	0.774534	0.264352	0.272792	2.07857
Juvenile plants	EC	1338.66	8031.38	6692.72	0.833321	7756.27	7085.15	2548.78	1304.45	0.640264	0.784744	0.141382	0.133551	2.15107
Mature plants	Control	1497.8	8036.05	6538.26	0.813616	7578.51	7018.64	2440.15	1213.84	0.652333	0.788742	0.155609	0.144958	2.29326
Mature plants	Control	1328.11	7912.06	6583.94	0.83214	7396.44	6765.23	2295.73	1244.14	0.660658	0.809532	0.174186	0.169518	2.44642
Mature plants	Control	1246.7	7317.5	6070.81	0.829629	6667.1	6061.22	2081	1244.14	0.65667	0.826272	0.206938	0.207265	2.51634
Mature plants	Control	1335.19	7313.6	5978.41	0.817437	6899.08	6135.52	2238.7	1123.53	0.635125	0.7775	0.197056	0.19201	2.2669
Mature plants	Drought	1376.04	7361.06	5985.02	0.813065	7024.34	6509.75	2233.7	1287.44	0.656869	0.818804	0.14224	0.130775	2.29546
Mature plants	Drought	1321.8	7773.78	6451.99	0.829968	7367.57	7022.05	2302.97	1339.07	0.672037	0.830388	0.116511	0.107053	2.37555
Mature plants	Drought	1256.34	7784.46	6528.12	0.838609	7560.33	6760.11	2517.63	1263.81	0.627576	0.771879	0.156913	0.151529	2.09198
Mature plants	Drought	1491.18	7879.19	6388.01	0.810745	7460.82	6751.17	2240.21	1303.77	0.668175	0.828094	0.176584	0.167085	2.51717
Mature plants	EC	1348.23	7473.65	6125.43	0.819604	7189.17	6635.32	2199.01	1205.67	0.66859	0.817053	0.136861	0.126344	2.39864
Mature plants	EC	1530.37	8111.95	6581.58	0.811344	7686.06	6999.42	2358.9	1346.1	0.662986	0.820849	0.169037	0.158946	2.43887
Mature plants	EC	1458.89	7891.74	6432.86	0.815138	7667.36	7066.95	2618.68	1403.41	0.629447	0.785422	0.128215	0.116711	2.01363
Mature plants	EC	1385.48	7817.03	6431.55	0.822761	7565.75	6854.61	2559.75	1406.66	0.626565	0.788344	0.14964	0.140405	2.05383
